# Supplementary material for: Comparison on the quality of sterile Aedes aegypti mosquitoes produced by either radiation-based sterile insect technique or Wolbachia-induced incompatible insect technique
Source: PLoS One. 2025 Feb 12;20(2):e0314683. doi: 10.1371/journal.pone.0314683 (PMC11819552; doi:10.1371/journal.pone.0314683)
Supplement: S1 Data — (XLSX) [file pone.0314683.s004.xlsx]

## Sheet: Sheet1
Lot no.	N	No.	No.	AlbB Wolbachia positive
		male	female	(%)
1	45	23	22	1
2	22	11	11	1
3	89	45	44	1
4	40	20	20	1
Mean	49.00±28.44	24.75±14.43	24.25±14.01	100.00±0.00%
