# Supplementary material for: Comparison on the quality of sterile Aedes aegypti mosquitoes produced by either radiation-based sterile insect technique or Wolbachia-induced incompatible insect technique
Source: PLoS One. 2025 Feb 12;20(2):e0314683. doi: 10.1371/journal.pone.0314683 (PMC11819552; doi:10.1371/journal.pone.0314683)
Supplement: S2 Data — (XLSX) [file pone.0314683.s005.xlsx]

## Sheet: Sheet1
N	Wolbachia density_♂ nr-w	Wolbachia density_♂ ir-w	Wolbachia density_♀ nr-w	Wolbachia density_♀ ir-w
1	89.88	41.07	27.28	140.07
2	76.11	46.21	76.64	34.54
3	126.24	44.32	46.53	138.14
4	116.97	43.71	330.84	41.36
5	75.06	42.52	276.28	111.43
6	111.43	44.94	100.43	101.83
