# Supplementary material for: Comparison on the quality of sterile Aedes aegypti mosquitoes produced by either radiation-based sterile insect technique or Wolbachia-induced incompatible insect technique
Source: PLoS One. 2025 Feb 12;20(2):e0314683. doi: 10.1371/journal.pone.0314683 (PMC11819552; doi:10.1371/journal.pone.0314683)
Supplement: S3 Data — (XLSX) [file pone.0314683.s006.xlsx]

## Sheet: Sheet1
Rep.	Escape rate_♂nr-nw	Escape rate_♂ir	Escape rate_♂w
1	0.76	0.72	0.76
2	0.76	0.71	0.77
3	0.75	0.75	0.73
