# Supplementary material for: Comparison on the quality of sterile Aedes aegypti mosquitoes produced by either radiation-based sterile insect technique or Wolbachia-induced incompatible insect technique
Source: PLoS One. 2025 Feb 12;20(2):e0314683. doi: 10.1371/journal.pone.0314683 (PMC11819552; doi:10.1371/journal.pone.0314683)
Supplement: S4 Data — (XLSX) [file pone.0314683.s007.xlsx]

## Sheet: Sheet1
Experiment	TotalEggs	HatchedEggs	EggHatchRate
♂ nr x ♀ nr	32	32	1
♂ nr x ♀ nr	97	97	1
♂ nr x ♀ nr	97	97	1
♂ nr x ♀ nr	118	118	1
♂ nr x ♀ nr	120	120	1
♂ nr x ♀ nr	111	111	1
♂ nr x ♀ nr	17	17	1
♂ nr x ♀ nr	15	15	1
♂ nr x ♀ nr	138	137	0.99
♂ nr x ♀ nr	122	121	0.99
♂ nr x ♀ nr	90	89	0.99
♂ nr x ♀ nr	85	84	0.99
♂ nr x ♀ nr	140	138	0.99
♂ nr x ♀ nr	121	119	0.98
♂ nr x ♀ nr	110	108	0.98
♂ nr x ♀ nr	95	93	0.98
♂ nr x ♀ nr	95	93	0.98
♂ nr x ♀ nr	129	126	0.98
♂ nr x ♀ nr	127	124	0.98
♂ nr x ♀ nr	122	119	0.98
♂ nr x ♀ nr	120	117	0.98
♂ nr x ♀ nr	111	108	0.97
♂ nr x ♀ nr	146	142	0.97
♂ nr x ♀ nr	107	104	0.97
♂ nr x ♀ nr	124	120	0.97
♂ nr x ♀ nr	91	88	0.97
♂ nr x ♀ nr	121	117	0.97
♂ nr x ♀ nr	116	112	0.97
♂ nr x ♀ nr	128	123	0.96
♂ nr x ♀ nr	97	93	0.96
♂ nr x ♀ nr	121	116	0.96
♂ nr x ♀ nr	119	114	0.96
♂ nr x ♀ nr	114	109	0.96
♂ nr x ♀ nr	114	109	0.96
♂ nr x ♀ nr	112	107	0.96
♂ nr x ♀ nr	134	128	0.96
♂ nr x ♀ nr	132	126	0.95
♂ nr x ♀ nr	83	79	0.95
♂ nr x ♀ nr	116	110	0.95
♂ nr x ♀ nr	114	108	0.95
♂ nr x ♀ nr	111	105	0.95
♂ nr x ♀ nr	54	51	0.94
♂ nr x ♀ nr	104	98	0.94
♂ nr x ♀ nr	85	80	0.94
♂ nr x ♀ nr	117	110	0.94
♂ nr x ♀ nr	64	60	0.94
♂ nr x ♀ nr	94	88	0.94
♂ nr x ♀ nr	125	117	0.94
♂ nr x ♀ nr	135	126	0.93
♂ nr x ♀ nr	150	140	0.93
♂ nr x ♀ nr	86	80	0.93
♂ nr x ♀ nr	95	88	0.93
♂ nr x ♀ nr	103	95	0.92
♂ nr x ♀ nr	90	83	0.92
♂ nr x ♀ nr	90	83	0.92
♂ nr x ♀ nr	124	114	0.92
♂ nr x ♀ nr	111	102	0.92
♂ nr x ♀ nr	129	118	0.91
♂ nr x ♀ nr	87	79	0.91
♂ nr x ♀ nr	130	118	0.91
♂ ir x ♀ nr	80	0	0
♂ ir x ♀ nr	88	0	0
♂ ir x ♀ nr	122	0	0
♂ ir x ♀ nr	65	0	0
♂ nr x ♀ ir	0	0	0
♂ nr x ♀ ir	0	0	0
♂ nr x ♀ ir	0	0	0
♂ nr x ♀ ir	0	0	0
♂ nr x ♀ ir	0	0	0
♂ nr x ♀ ir	0	0	0
♂ nr x ♀ ir	0	0	0
♂ nr x ♀ ir	0	0	0
♂ nr x ♀ ir	0	0	0
♂ nr x ♀ ir	0	0	0
♂ nr x ♀ ir	0	0	0
♂ nr x ♀ ir	0	0	0
♂ nr x ♀ ir	0	0	0
♂ nr x ♀ ir	0	0	0
♂ nr x ♀ ir	0	0	0
♂ nr x ♀ ir	0	0	0
♂ nr x ♀ ir	0	0	0
♂ nr x ♀ ir	0	0	0
♂ nr x ♀ ir	0	0	0
♂ nr x ♀ ir	0	0	0
♂ nr x ♀ ir	0	0	0
♂ nr x ♀ ir	0	0	0
♂ nr x ♀ ir	0	0	0
♂ nr x ♀ ir	0	0	0
♂ nr x ♀ ir	0	0	0
♂ nr x ♀ ir	0	0	0
♂ nr x ♀ ir	0	0	0
♂ nr x ♀ ir	0	0	0
♂ nr x ♀ ir	0	0	0
♂ nr x ♀ ir	0	0	0
♂ nr x ♀ ir	0	0	0
♂ nr x ♀ ir	0	0	0
♂ nr x ♀ ir	0	0	0
♂ nr x ♀ ir	0	0	0
♂ nr x ♀ ir	0	0	0
♂ nr x ♀ ir	0	0	0
♂ nr x ♀ ir	0	0	0
♂ nr x ♀ ir	0	0	0
♂ nr x ♀ ir	0	0	0
♂ nr x ♀ ir	0	0	0
♂ nr x ♀ ir	0	0	0
♂ nr x ♀ ir	0	0	0
♂ nr x ♀ ir	0	0	0
♂ nr x ♀ ir	0	0	0
♂ nr x ♀ ir	0	0	0
♂ nr x ♀ ir	0	0	0
♂ nr x ♀ ir	0	0	0
♂ nr x ♀ ir	0	0	0
♂ nr x ♀ ir	0	0	0
♂ nr x ♀ ir	0	0	0
♂ nr x ♀ ir	0	0	0
♂ nr x ♀ ir	0	0	0
♂ nr x ♀ ir	0	0	0
♂ nr x ♀ ir	0	0	0
♂ nr x ♀ ir	0	0	0
♂ nr x ♀ ir	0	0	0
♂ nr x ♀ ir	0	0	0
♂ nr x ♀ ir	0	0	0
♂ nr x ♀ ir	0	0	0
♂ nr x ♀ ir	0	0	0
♂ nw x ♀ nw	113	57	0.5
♂ nw x ♀ nw	96	82	0.85
♂ nw x ♀ nw	109	108	0.99
♂ nw x ♀ nw	67	61	0.91
♂ nw x ♀ nw	17	9	0.53
♂ nw x ♀ nw	134	122	0.91
♂ nw x ♀ nw	53	29	0.55
♂ nw x ♀ nw	18	18	1
♂ nw x ♀ nw	71	66	0.93
♂ nw x ♀ nw	98	90	0.92
♂ nw x ♀ nw	75	58	0.77
♂ nw x ♀ nw	45	34	0.76
♂ nw x ♀ nw	77	63	0.82
♂ nw x ♀ nw	100	68	0.68
♂ nw x ♀ nw	75	68	0.91
♂ nw x ♀ nw	92	86	0.93
♂ nw x ♀ nw	41	25	0.61
♂ nw x ♀ nw	103	89	0.86
♂ nw x ♀ nw	4	4	1
♂ nw x ♀ nw	77	54	0.7
♂ nw x ♀ nw	67	47	0.7
♂ nw x ♀ nw	3	2	0.67
♂ nw x ♀ nw	119	86	0.72
♂ nw x ♀ nw	7	5	0.71
♂ nw x ♀ nw	6	5	0.83
♂ nw x ♀ nw	107	101	0.94
♂ nw x ♀ nw	59	53	0.9
♂ nw x ♀ nw	96	83	0.86
♂ nw x ♀ nw	91	82	0.9
♂ nw x ♀ nw	42	36	0.86
♂ nw x ♀ nw	77	73	0.95
♂ nw x ♀ nw	41	27	0.66
♂ nw x ♀ nw	4	4	1
♂ nw x ♀ nw	3	3	1
♂ nw x ♀ nw	60	58	0.97
♂ nw x ♀ nw	84	45	0.54
♂ nw x ♀ nw	66	56	0.85
♂ nw x ♀ nw	98	87	0.89
♂ nw x ♀ nw	52	51	0.98
♂ nw x ♀ nw	96	76	0.79
♂ nw x ♀ nw	73	65	0.89
♂ nw x ♀ nw	83	62	0.75
♂ nw x ♀ nw	97	89	0.92
♂ nw x ♀ nw	22	11	0.5
♂ nw x ♀ nw	108	99	0.92
♂ nw x ♀ nw	59	31	0.53
♂ nw x ♀ nw	61	57	0.93
♂ nw x ♀ nw	99	97	0.98
♂ nw x ♀ nw	92	75	0.82
♂ nw x ♀ nw	116	94	0.81
♂ nw x ♀ nw	30	27	0.9
♂ nw x ♀ nw	31	20	0.65
♂ nw x ♀ nw	94	77	0.82
♂ nw x ♀ nw	124	115	0.93
♂ nw x ♀ nw	3	2	0.67
♂ nw x ♀ nw	101	82	0.81
♂ nw x ♀ nw	93	82	0.88
♂ nw x ♀ nw	2	2	1
♂ nw x ♀ nw	85	55	0.65
♂ nw x ♀ nw	3	2	0.67
♂ w x ♀ nw	111	0	0
♂ w x ♀ nw	85	0	0
♂ w x ♀ nw	94	0	0
♂ w x ♀ nw	125	0	0
♂ w x ♀ nw	95	0	0
♂ w x ♀ nw	75	0	0
♂ w x ♀ nw	119	0	0
♂ w x ♀ nw	107	0	0
♂ w x ♀ nw	82	0	0
♂ w x ♀ nw	100	0	0
♂ w x ♀ nw	94	0	0
♂ w x ♀ nw	94	0	0
♂ w x ♀ nw	110	0	0
♂ w x ♀ nw	60	0	0
♂ w x ♀ nw	102	0	0
♂ w x ♀ nw	66	0	0
♂ w x ♀ nw	25	0	0
♂ w x ♀ nw	91	0	0
♂ w x ♀ nw	68	0	0
♂ w x ♀ nw	102	0	0
♂ w x ♀ nw	79	0	0
♂ w x ♀ nw	57	0	0
♂ w x ♀ nw	63	0	0
♂ w x ♀ nw	70	0	0
♂ w x ♀ nw	67	0	0
♂ w x ♀ nw	79	0	0
♂ w x ♀ nw	76	0	0
♂ w x ♀ nw	58	0	0
♂ w x ♀ nw	94	0	0
♂ w x ♀ nw	10	0	0
♂ w x ♀ nw	55	0	0
♂ w x ♀ nw	69	0	0
♂ w x ♀ nw	35	0	0
♂ w x ♀ nw	43	0	0
♂ w x ♀ nw	63	0	0
♂ w x ♀ nw	38	0	0
♂ w x ♀ nw	81	0	0
♂ w x ♀ nw	111	0	0
♂ w x ♀ nw	94	0	0
♂ w x ♀ nw	45	0	0
♂ w x ♀ nw	80	0	0
♂ w x ♀ nw	105	0	0
♂ w x ♀ nw	146	0	0
♂ w x ♀ nw	108	0	0
♂ w x ♀ nw	29	0	0
♂ w x ♀ nw	37	0	0
♂ w x ♀ nw	95	0	0
♂ w x ♀ nw	111	0	0
♂ w x ♀ nw	39	0	0
♂ w x ♀ nw	50	0	0
♂ w x ♀ nw	46	0	0
♂ w x ♀ nw	35	0	0
♂ w x ♀ nw	119	0	0
♂ w x ♀ nw	50	0	0
♂ w x ♀ nw	48	0	0
♂ w x ♀ nw	89	0	0
♂ w x ♀ nw	50	0	0
♂ w x ♀ nw	58	0	0
♂ w x ♀ nw	60	0	0
♂ w x ♀ nw	132	0	0
♂ nw x ♀ w	68	0	0
♂ nw x ♀ w	0	0	0
♂ nw x ♀ w	97	86	0.89
♂ nw x ♀ w	70	0	0
♂ nw x ♀ w	90	0	0
♂ nw x ♀ w	83	79	0.95
♂ nw x ♀ w	70	58	0.83
♂ nw x ♀ w	86	86	1
♂ nw x ♀ w	86	86	1
♂ nw x ♀ w	75	75	1
♂ nw x ♀ w	73	67	0.92
♂ nw x ♀ w	63	0	0
♂ nw x ♀ w	72	72	1
♂ nw x ♀ w	74	74	1
♂ nw x ♀ w	49	49	1
♂ nw x ♀ w	70	51	0.73
♂ nw x ♀ w	90	84	0.93
♂ nw x ♀ w	67	39	0.58
♂ nw x ♀ w	87	73	0.84
♂ nw x ♀ w	37	0	0
♂ nw x ♀ w	72	61	0.85
♂ nw x ♀ w	45	0	0
♂ nw x ♀ w	70	0	0
♂ nw x ♀ w	58	0	0
♂ nw x ♀ w	30	30	1
♂ nw x ♀ w	65	0	0
♂ nw x ♀ w	83	81	0.98
♂ nw x ♀ w	65	0	0
♂ nw x ♀ w	50	41	0.82
♂ nw x ♀ w	41	15	0.37
♂ nw x ♀ w	55	0	0
♂ nw x ♀ w	89	89	1
♂ nw x ♀ w	77	50	0.65
♂ nw x ♀ w	64	6	0.09
♂ nw x ♀ w	54	54	1
♂ nw x ♀ w	68	40	0.59
♂ nw x ♀ w	107	91	0.85
♂ nw x ♀ w	115	101	0.88
♂ nw x ♀ w	71	65	0.92
♂ nw x ♀ w	86	76	0.88
♂ nw x ♀ w	113	99	0.88
♂ nw x ♀ w	103	98	0.95
♂ nw x ♀ w	90	85	0.94
♂ nw x ♀ w	91	80	0.88
♂ nw x ♀ w	54	54	1
♂ nw x ♀ w	74	6	0.08
♂ nw x ♀ w	77	73	0.95
♂ nw x ♀ w	25	19	0.76
♂ nw x ♀ w	71	60	0.85
♂ nw x ♀ w	88	84	0.95
♂ nw x ♀ w	43	41	0.95
♂ nw x ♀ w	132	2	0.02
♂ nw x ♀ w	39	31	0.79
♂ nw x ♀ w	95	80	0.84
♂ nw x ♀ w	124	101	0.81
♂ nw x ♀ w	95	85	0.89
♂ nw x ♀ w	45	43	0.96
♂ nw x ♀ w	0	0	0
♂ nw x ♀ w	62	57	0.92
♂ nw x ♀ w	110	106	0.96
