# Supplementary material for: Comparison on the quality of sterile Aedes aegypti mosquitoes produced by either radiation-based sterile insect technique or Wolbachia-induced incompatible insect technique
Source: PLoS One. 2025 Feb 12;20(2):e0314683. doi: 10.1371/journal.pone.0314683 (PMC11819552; doi:10.1371/journal.pone.0314683)
Supplement: S5 Data — (XLSX) [file pone.0314683.s008.xlsx]

## Sheet: IR
	Mating ratio	Experiment	TotalEggs	HatchedEggs	EggHatchRate	IS	C
	1:1:1	♂ ir:♂ nr:♀ nr	83	56	0.67	99.25	0.36
	1:1:1	♂ ir:♂ nr:♀ nr	73	65	0.89	99.01	0.01
	1:1:1	♂ ir:♂ nr:♀ nr	82	65	0.79	99.12	0.14
	1:1:1	♂ ir:♂ nr:♀ nr	59	50	0.85	99.06	0.07
	1:1:1	♂ ir:♂ nr:♀ nr	74	45	0.61	99.32	0.52
	1:1:1	♂ ir:♂ nr:♀ nr	83	43	0.52	99.42	0.82
	1:1:1	♂ ir:♂ nr:♀ nr	116	90	0.78	99.14	0.17
	1:1:1	♂ ir:♂ nr:♀ nr	86	68	0.79	99.12	0.15
	1:1:1	♂ ir:♂ nr:♀ nr	86	75	0.87	99.03	0.03
	1:1:1	♂ ir:♂ nr:♀ nr	90	80	0.89	99.01	0.01
	1:1:1	♂ ir:♂ nr:♀ nr	77	69	0.9	99	0
	1:1:1	♂ ir:♂ nr:♀ nr	76	65	0.86	99.05	0.06
	1:1:1	♂ ir:♂ nr:♀ nr	89	78	0.88	99.03	0.03
	1:1:1	♂ ir:♂ nr:♀ nr	83	67	0.81	99.1	0.12
	1:1:1	♂ ir:♂ nr:♀ nr	60	49	0.82	99.09	0.11
	1:1:1	♂ ir:♂ nr:♀ nr	118	92	0.78	99.13	0.16
	1:1:1	♂ ir:♂ nr:♀ nr	109	85	0.78	99.13	0.16
	1:1:1	♂ ir:♂ nr:♀ nr	81	68	0.84	99.07	0.08
	1:1:1	♂ ir:♂ nr:♀ nr	71	52	0.73	99.19	0.25
	1:1:1	♂ ir:♂ nr:♀ nr	69	56	0.81	99.1	0.12
	1:1:1	♂ ir:♂ nr:♀ nr	76	55	0.72	99.2	0.26
	1:1:1	♂ ir:♂ nr:♀ nr	73	57	0.78	99.13	0.16
	1:1:1	♂ ir:♂ nr:♀ nr	88	61	0.69	99.23	0.32
	1:1:1	♂ ir:♂ nr:♀ nr	105	79	0.75	99.16	0.21
	1:1:1	♂ ir:♂ nr:♀ nr	96	57	0.59	99.34	0.56
	1:1:1	♂ ir:♂ nr:♀ nr	68	60	0.88	99.02	0.02
	1:1:1	♂ ir:♂ nr:♀ nr	73	65	0.89	99.01	0.01
	1:1:1	♂ ir:♂ nr:♀ nr	82	73	0.89	99.01	0.01
	1:1:1	♂ ir:♂ nr:♀ nr	88	77	0.88	99.03	0.03
	1:1:1	♂ ir:♂ nr:♀ nr	80	70	0.88	99.03	0.03
	5:1:1	♂ ir:♂ nr:♀ nr	100	68	0.68	99.24	0.07
	5:1:1	♂ ir:♂ nr:♀ nr	68	13	0.19	99.79	1
	5:1:1	♂ ir:♂ nr:♀ nr	12	3	0.25	99.72	0.65
	5:1:1	♂ ir:♂ nr:♀ nr	83	13	0.16	99.83	1.39
	5:1:1	♂ ir:♂ nr:♀ nr	87	20	0.23	99.74	0.75
	5:1:1	♂ ir:♂ nr:♀ nr	72	21	0.29	99.68	0.5
	5:1:1	♂ ir:♂ nr:♀ nr	90	21	0.23	99.74	0.73
	5:1:1	♂ ir:♂ nr:♀ nr	70	14	0.2	99.78	0.93
	5:1:1	♂ ir:♂ nr:♀ nr	99	13	0.13	99.85	1.89
	5:1:1	♂ ir:♂ nr:♀ nr	104	16	0.15	99.83	1.44
	5:1:1	♂ ir:♂ nr:♀ nr	84	8	0.1	99.89	3.56
	5:1:1	♂ ir:♂ nr:♀ nr	78	16	0.21	99.77	0.9
	5:1:1	♂ ir:♂ nr:♀ nr	73	16	0.22	99.76	0.8
	5:1:1	♂ ir:♂ nr:♀ nr	101	56	0.55	99.38	0.14
	5:1:1	♂ ir:♂ nr:♀ nr	105	19	0.18	99.8	1.1
	5:1:1	♂ ir:♂ nr:♀ nr	99	20	0.2	99.78	0.92
	5:1:1	♂ ir:♂ nr:♀ nr	70	12	0.17	99.81	1.2
	5:1:1	♂ ir:♂ nr:♀ nr	99	23	0.23	99.74	0.73
	5:1:1	♂ ir:♂ nr:♀ nr	74	39	0.53	99.41	0.16
	5:1:1	♂ ir:♂ nr:♀ nr	63	36	0.57	99.37	0.13
	5:1:1	♂ ir:♂ nr:♀ nr	35	7	0.2	99.78	0.93
	5:1:1	♂ ir:♂ nr:♀ nr	88	12	0.14	99.85	1.77
	5:1:1	♂ ir:♂ nr:♀ nr	77	25	0.32	99.64	0.42
	5:1:1	♂ ir:♂ nr:♀ nr	89	20	0.22	99.75	0.77
	5:1:1	♂ ir:♂ nr:♀ nr	39	9	0.23	99.74	0.74
	5:1:1	♂ ir:♂ nr:♀ nr	64	52	0.81	99.1	0.02
	5:1:1	♂ ir:♂ nr:♀ nr	151	85	0.56	99.37	0.13
	5:1:1	♂ ir:♂ nr:♀ nr	68	35	0.51	99.43	0.17
	5:1:1	♂ ir:♂ nr:♀ nr	130	81	0.62	99.31	0.1
	5:1:1	♂ ir:♂ nr:♀ nr	90	61	0.68	99.25	0.07
	10:1:1	♂ ir:♂ nr:♀ nr	68	5	0.07	99.92	1.54
	10:1:1	♂ ir:♂ nr:♀ nr	74	9	0.12	99.86	0.77
	10:1:1	♂ ir:♂ nr:♀ nr	95	7	0.07	99.92	1.54
	10:1:1	♂ ir:♂ nr:♀ nr	38	8	0.21	99.77	0.36
	10:1:1	♂ ir:♂ nr:♀ nr	104	13	0.13	99.86	0.74
	10:1:1	♂ ir:♂ nr:♀ nr	85	9	0.11	99.88	0.92
	10:1:1	♂ ir:♂ nr:♀ nr	93	6	0.06	99.93	1.88
	10:1:1	♂ ir:♂ nr:♀ nr	53	3	0.06	99.94	2.3
	10:1:1	♂ ir:♂ nr:♀ nr	78	37	0.47	99.47	0.09
	10:1:1	♂ ir:♂ nr:♀ nr	51	6	0.12	99.87	0.8
	10:1:1	♂ ir:♂ nr:♀ nr	81	15	0.19	99.79	0.43
	10:1:1	♂ ir:♂ nr:♀ nr	11	2	0.18	99.8	0.44
	10:1:1	♂ ir:♂ nr:♀ nr	69	4	0.06	99.94	2.22
	10:1:1	♂ ir:♂ nr:♀ nr	112	13	0.12	99.87	0.82
	10:1:1	♂ ir:♂ nr:♀ nr	107	23	0.21	99.76	0.35
	10:1:1	♂ ir:♂ nr:♀ nr	51	12	0.24	99.74	0.31
	10:1:1	♂ ir:♂ nr:♀ nr	97	6	0.06	99.93	2
	10:1:1	♂ ir:♂ nr:♀ nr	98	19	0.19	99.78	0.41
	10:1:1	♂ ir:♂ nr:♀ nr	43	5	0.12	99.87	0.81
	10:1:1	♂ ir:♂ nr:♀ nr	111	14	0.13	99.86	0.73
	10:1:1	♂ ir:♂ nr:♀ nr	95	8	0.08	99.91	1.27
	10:1:1	♂ ir:♂ nr:♀ nr	102	8	0.08	99.91	1.41
	10:1:1	♂ ir:♂ nr:♀ nr	91	7	0.08	99.91	1.45
	10:1:1	♂ ir:♂ nr:♀ nr	115	8	0.07	99.92	1.68
	10:1:1	♂ ir:♂ nr:♀ nr	65	7	0.11	99.88	0.9
	10:1:1	♂ ir:♂ nr:♀ nr	100	9	0.09	99.9	1.16
	10:1:1	♂ ir:♂ nr:♀ nr	67	10	0.15	99.83	0.58
	10:1:1	♂ ir:♂ nr:♀ nr	88	13	0.15	99.84	0.59
	10:1:1	♂ ir:♂ nr:♀ nr	36	6	0.17	99.81	0.5
	10:1:1	♂ ir:♂ nr:♀ nr	72	7	0.1	99.89	1.04
	20:1:1	♂ ir:♂ nr:♀ nr	72	0	0	100	2.25
	20:1:1	♂ ir:♂ nr:♀ nr	67	3	0.04	99.95	1.73
	20:1:1	♂ ir:♂ nr:♀ nr	20	1	0.05	99.94	1.42
	20:1:1	♂ ir:♂ nr:♀ nr	105	5	0.05	99.95	1.54
	20:1:1	♂ ir:♂ nr:♀ nr	103	4	0.04	99.96	2.29
	20:1:1	♂ ir:♂ nr:♀ nr	91	4	0.04	99.95	1.79
	20:1:1	♂ ir:♂ nr:♀ nr	72	0	0	100	2.25
	20:1:1	♂ ir:♂ nr:♀ nr	95	0	0	100	2.25
	20:1:1	♂ ir:♂ nr:♀ nr	96	0	0	100	2.25
	20:1:1	♂ ir:♂ nr:♀ nr	92	5	0.05	99.94	1.23
	20:1:1	♂ ir:♂ nr:♀ nr	48	2	0.04	99.95	1.98
	20:1:1	♂ ir:♂ nr:♀ nr	8	0	0	100	2.25
	20:1:1	♂ ir:♂ nr:♀ nr	73	0	0	100	2.25
	20:1:1	♂ ir:♂ nr:♀ nr	62	3	0.05	99.95	1.5
	20:1:1	♂ ir:♂ nr:♀ nr	53	3	0.06	99.94	1.15
	20:1:1	♂ ir:♂ nr:♀ nr	97	4	0.04	99.95	2.02
	20:1:1	♂ ir:♂ nr:♀ nr	91	5	0.05	99.94	1.21
	20:1:1	♂ ir:♂ nr:♀ nr	12	0	0	100	2.25
	20:1:1	♂ ir:♂ nr:♀ nr	84	4	0.05	99.95	1.54
	20:1:1	♂ ir:♂ nr:♀ nr	99	5	0.05	99.94	1.39
	20:1:1	♂ ir:♂ nr:♀ nr	81	4	0.05	99.95	1.45
	20:1:1	♂ ir:♂ nr:♀ nr	39	0	0	100	2.25
	20:1:1	♂ ir:♂ nr:♀ nr	53	3	0.06	99.94	1.15
	20:1:1	♂ ir:♂ nr:♀ nr	51	0	0	100	2.25
	20:1:1	♂ ir:♂ nr:♀ nr	81	0	0	100	2.25
	20:1:1	♂ ir:♂ nr:♀ nr	91	5	0.05	99.94	1.21
	20:1:1	♂ ir:♂ nr:♀ nr	69	3	0.04	99.95	1.82
	20:1:1	♂ ir:♂ nr:♀ nr	95	4	0.04	99.95	1.94
	20:1:1	♂ ir:♂ nr:♀ nr	92	4	0.04	99.95	1.82
	20:1:1	♂ ir:♂ nr:♀ nr	65	4	0.06	99.93	1.01

## Sheet: W
Mating ratio	Experiment	TotalEggs	HatchedEggs	EggHatchRate	IS	C
1:1:1	♂ w:♂ nw:♀nw	56	45	0.8	99	0
1:1:1	♂ w:♂ nw:♀nw	80	45	0.56	99.3	0.44
1:1:1	♂ w:♂ nw:♀nw	69	38	0.55	99.31	0.47
1:1:1	♂ w:♂ nw:♀nw	83	36	0.43	99.46	0.89
1:1:1	♂ w:♂ nw:♀nw	47	20	0.43	99.47	0.92
1:1:1	♂ w:♂ nw:♀nw	50	25	0.5	99.38	0.63
1:1:1	♂ w:♂ nw:♀nw	67	45	0.67	99.16	0.2
1:1:1	♂ w:♂ nw:♀nw	60	34	0.57	99.29	0.43
1:1:1	♂ w:♂ nw:♀nw	46	34	0.74	99.08	0.08
1:1:1	♂ w:♂ nw:♀nw	90	37	0.41	99.49	0.99
1:1:1	♂ w:♂ nw:♀nw	38	18	0.47	99.41	0.72
1:1:1	♂ w:♂ nw:♀nw	72	46	0.64	99.2	0.26
1:1:1	♂ w:♂ nw:♀nw	88	70	0.8	99.01	0.01
1:1:1	♂ w:♂ nw:♀nw	98	68	0.69	99.13	0.16
1:1:1	♂ w:♂ nw:♀nw	51	39	0.76	99.04	0.05
1:1:1	♂ w:♂ nw:♀nw	88	45	0.51	99.36	0.59
1:1:1	♂ w:♂ nw:♀nw	90	48	0.53	99.33	0.52
1:1:1	♂ w:♂ nw:♀nw	58	43	0.74	99.07	0.08
1:1:1	♂ w:♂ nw:♀nw	57	57	1	98.75	0.2
1:1:1	♂ w:♂ nw:♀nw	71	54	0.76	99.05	0.05
1:1:1	♂ w:♂ nw:♀nw	67	48	0.72	99.1	0.12
1:1:1	♂ w:♂ nw:♀nw	76	53	0.7	99.13	0.15
1:1:1	♂ w:♂ nw:♀nw	75	59	0.79	99.02	0.02
1:1:1	♂ w:♂ nw:♀nw	71	53	0.75	99.07	0.07
1:1:1	♂ w:♂ nw:♀nw	80	37	0.46	99.42	0.76
1:1:1	♂ w:♂ nw:♀nw	92	72	0.78	99.02	0.02
1:1:1	♂ w:♂ nw:♀nw	71	29	0.41	99.49	1.01
1:1:1	♂ w:♂ nw:♀nw	51	21	0.41	99.49	0.99
1:1:1	♂ w:♂ nw:♀nw	85	68	0.8	99	0
1:1:1	♂ w:♂ nw:♀nw	76	55	0.72	99.1	0.11
5:1:1	♂ w:♂ nw:♀nw	62	39	0.63	99.21	0.06
5:1:1	♂ w:♂ nw:♀nw	70	8	0.11	99.86	1.45
5:1:1	♂ w:♂ nw:♀nw	50	15	0.3	99.63	0.36
5:1:1	♂ w:♂ nw:♀nw	87	30	0.34	99.57	0.28
5:1:1	♂ w:♂ nw:♀nw	50	8	0.16	99.8	0.91
5:1:1	♂ w:♂ nw:♀nw	60	22	0.37	99.54	0.25
5:1:1	♂ w:♂ nw:♀nw	79	17	0.22	99.73	0.6
5:1:1	♂ w:♂ nw:♀nw	62	4	0.06	99.92	3.3
5:1:1	♂ w:♂ nw:♀nw	96	29	0.3	99.62	0.35
5:1:1	♂ w:♂ nw:♀nw	29	12	0.41	99.48	0.2
5:1:1	♂ w:♂ nw:♀nw	71	26	0.37	99.54	0.25
5:1:1	♂ w:♂ nw:♀nw	30	9	0.3	99.63	0.36
5:1:1	♂ w:♂ nw:♀nw	54	13	0.24	99.7	0.51
5:1:1	♂ w:♂ nw:♀nw	92	20	0.22	99.73	0.59
5:1:1	♂ w:♂ nw:♀nw	89	14	0.16	99.8	0.94
5:1:1	♂ w:♂ nw:♀nw	85	15	0.18	99.78	0.8
5:1:1	♂ w:♂ nw:♀nw	96	12	0.13	99.84	1.29
5:1:1	♂ w:♂ nw:♀nw	76	8	0.11	99.87	1.63
5:1:1	♂ w:♂ nw:♀nw	60	9	0.15	99.81	1
5:1:1	♂ w:♂ nw:♀nw	89	7	0.08	99.9	2.46
5:1:1	♂ w:♂ nw:♀nw	62	6	0.1	99.88	1.83
5:1:1	♂ w:♂ nw:♀nw	35	9	0.26	99.68	0.46
5:1:1	♂ w:♂ nw:♀nw	101	36	0.36	99.55	0.26
5:1:1	♂ w:♂ nw:♀nw	118	67	0.57	99.29	0.08
5:1:1	♂ w:♂ nw:♀nw	46	34	0.74	99.08	0.02
5:1:1	♂ w:♂ nw:♀nw	67	35	0.52	99.35	0.11
5:1:1	♂ w:♂ nw:♀nw	95	35	0.37	99.54	0.25
5:1:1	♂ w:♂ nw:♀nw	80	37	0.46	99.42	0.15
5:1:1	♂ w:♂ nw:♀nw	23	9	0.39	99.51	0.22
5:1:1	♂ w:♂ nw:♀nw	12	4	0.33	99.58	0.3
10:1:1	♂ w:♂ nw:♀nw	42	3	0.07	99.91	1.42
10:1:1	♂ w:♂ nw:♀nw	25	2	0.08	99.9	1.2
10:1:1	♂ w:♂ nw:♀nw	57	5	0.09	99.89	1.05
10:1:1	♂ w:♂ nw:♀nw	64	4	0.06	99.92	1.74
10:1:1	♂ w:♂ nw:♀nw	85	5	0.06	99.93	1.91
10:1:1	♂ w:♂ nw:♀nw	46	3	0.07	99.92	1.63
10:1:1	♂ w:♂ nw:♀nw	80	6	0.08	99.91	1.32
10:1:1	♂ w:♂ nw:♀nw	68	8	0.12	99.85	0.7
10:1:1	♂ w:♂ nw:♀nw	33	2	0.06	99.92	1.82
10:1:1	♂ w:♂ nw:♀nw	17	3	0.18	99.78	0.4
10:1:1	♂ w:♂ nw:♀nw	100	12	0.12	99.85	0.68
10:1:1	♂ w:♂ nw:♀nw	49	7	0.14	99.82	0.53
10:1:1	♂ w:♂ nw:♀nw	74	8	0.11	99.86	0.79
10:1:1	♂ w:♂ nw:♀nw	36	2	0.06	99.93	2.09
10:1:1	♂ w:♂ nw:♀nw	43	3	0.07	99.91	1.47
10:1:1	♂ w:♂ nw:♀nw	87	7	0.08	99.9	1.19
10:1:1	♂ w:♂ nw:♀nw	55	6	0.11	99.86	0.78
10:1:1	♂ w:♂ nw:♀nw	95	10	0.11	99.87	0.81
10:1:1	♂ w:♂ nw:♀nw	45	5	0.11	99.86	0.76
10:1:1	♂ w:♂ nw:♀nw	23	2	0.09	99.89	1.06
10:1:1	♂ w:♂ nw:♀nw	14	1	0.07	99.91	1.42
10:1:1	♂ w:♂ nw:♀nw	73	6	0.08	99.9	1.15
10:1:1	♂ w:♂ nw:♀nw	15	1	0.07	99.92	1.57
10:1:1	♂ w:♂ nw:♀nw	112	8	0.07	99.91	1.42
10:1:1	♂ w:♂ nw:♀nw	10	1	0.1	99.88	0.88
10:1:1	♂ w:♂ nw:♀nw	45	4	0.09	99.89	1.03
10:1:1	♂ w:♂ nw:♀nw	17	1	0.06	99.93	1.91
10:1:1	♂ w:♂ nw:♀nw	12	1	0.08	99.9	1.13
10:1:1	♂ w:♂ nw:♀nw	80	6	0.08	99.91	1.32
10:1:1	♂ w:♂ nw:♀nw	35	3	0.09	99.89	1.09
20:1:1	♂ w:♂ nw:♀nw	46	2	0.04	99.95	1.61
20:1:1	♂ w:♂ nw:♀nw	30	1	0.03	99.96	2.88
20:1:1	♂ w:♂ nw:♀nw	56	2	0.04	99.96	2.43
20:1:1	♂ w:♂ nw:♀nw	55	2	0.04	99.95	2.33
20:1:1	♂ w:♂ nw:♀nw	16	0	0	100	2
20:1:1	♂ w:♂ nw:♀nw	79	3	0.04	99.95	2.12
20:1:1	♂ w:♂ nw:♀nw	89	3	0.03	99.96	2.8
20:1:1	♂ w:♂ nw:♀nw	30	1	0.03	99.96	2.88
20:1:1	♂ w:♂ nw:♀nw	39	2	0.05	99.94	1.2
20:1:1	♂ w:♂ nw:♀nw	58	2	0.03	99.96	2.64
20:1:1	♂ w:♂ nw:♀nw	85	3	0.04	99.96	2.5
20:1:1	♂ w:♂ nw:♀nw	57	2	0.04	99.96	2.53
20:1:1	♂ w:♂ nw:♀nw	92	3	0.03	99.96	3.04
20:1:1	♂ w:♂ nw:♀nw	93	5	0.05	99.93	1.11
20:1:1	♂ w:♂ nw:♀nw	52	3	0.06	99.93	0.98
20:1:1	♂ w:♂ nw:♀nw	43	2	0.05	99.94	1.42
20:1:1	♂ w:♂ nw:♀nw	49	2	0.04	99.95	1.82
20:1:1	♂ w:♂ nw:♀nw	36	2	0.06	99.93	1.05
20:1:1	♂ w:♂ nw:♀nw	9	0	0	100	2
20:1:1	♂ w:♂ nw:♀nw	45	2	0.04	99.94	1.55
20:1:1	♂ w:♂ nw:♀nw	47	3	0.06	99.92	0.84
20:1:1	♂ w:♂ nw:♀nw	54	2	0.04	99.95	2.24
20:1:1	♂ w:♂ nw:♀nw	82	4	0.05	99.94	1.31
20:1:1	♂ w:♂ nw:♀nw	46	2	0.04	99.95	1.61
20:1:1	♂ w:♂ nw:♀nw	74	4	0.05	99.93	1.1
20:1:1	♂ w:♂ nw:♀nw	33	1	0.03	99.96	3.74
20:1:1	♂ w:♂ nw:♀nw	60	2	0.03	99.96	2.88
20:1:1	♂ w:♂ nw:♀nw	78	3	0.04	99.95	2.06
20:1:1	♂ w:♂ nw:♀nw	28	1	0.04	99.96	2.43
20:1:1	♂ w:♂ nw:♀nw	28	1	0.04	99.96	2.43
